# Supplementary material for: Multivariate locally stationary 2D wavelet processes with application to colour texture analysis
Source: Stat Comput. 2016 Jul 1;27(4):1129–43. doi: 10.1007/s11222-016-9675-9 (PMC7089644; doi:10.1007/s11222-016-9675-9)
Supplement: Supplementary file 1 — Supplementary material 1 (zip 8873 KB) [file 11222_2016_9675_MOESM1_ESM.zip]

Archive with 6 entries (5 files):
- LS2Wmvcodefiles/
- LS2Wmvcodefiles/CIdata.rda
- LS2Wmvcodefiles/filenotes.txt
- LS2Wmvcodefiles/LS2Wmvcode.R
- LS2Wmvcodefiles/RFdata.rda
- LS2Wmvcodefiles/classex.R
