# Supplementary material for: Multivariate locally stationary 2D wavelet processes with application to colour texture analysis
Source: Stat Comput. 2016 Jul 1;27(4):1129–43. doi: 10.1007/s11222-016-9675-9 (PMC7089644; doi:10.1007/s11222-016-9675-9)
Supplement: Supplementary file 1 — Supplementary material 1 (zip 8873 KB) [file 11222_2016_9675_MOESM1_ESM.zip › LS2Wmvcodefiles/filenotes.txt]

files:

datasets
========

# can be loaded with "load"

CIdata.rda -- Example 4.1a (Fig 2)
RFdata.rda -- Example 4.1b (Fig 3)

code
====
LS2Wmvcode.R  -- code for the method in the article
classex.R -- example code for classification 


functions in LS2Wmvcode.R
=========================

packages required:  LS2W, MASS, fields

1 getdatagen -- convenience function (do not call directly)
2 mvsim -- simulates a LS2Wmv realisation with a given spectral structure and innovations
3 LS2Wmvsim -- simulates a LS2Wmv realisation with a given spectral structure and coherence (see Example 3.1) 

4 sample.LS2Wmvfeatures -- samples subimages from a reference image and computes the features from a LS2Wmv process (see Algorithm 1) 
5 classifyimages -- uses training data features and labels to classify test images
6 LS2Wmvpersmocor -- estimates the LS2Wmv spectrum and coherence from a realisation
7 mv.pdef -- does multivariate positive definite adjustments for the LS2Wmv spectral array
8 mk.pdef -- does positive definite adjustments for a slice of a LS2Wmv spectral array
9 mv.persmocor -- does LS2Wmv spectral estimation with smoothing and bias-correction 
10 mv.smoothsmocor -- does the smoothing step of the LS2Wmv spectral estimation 
11 mv.correctsmocor -- does the bias-correction of the LS2Wmv spectral estimation  
12 est_rho -- estimates the coherence from the spectral estimates
