# Supplementary material for: Multivariate locally stationary 2D wavelet processes with application to colour texture analysis
Source: Stat Comput. 2016 Jul 1;27(4):1129–43. doi: 10.1007/s11222-016-9675-9 (PMC7089644; doi:10.1007/s11222-016-9675-9)
Supplement: Supplementary file 1 — Supplementary material 1 (zip 8873 KB) [file 11222_2016_9675_MOESM1_ESM.zip › LS2Wmvcodefiles/LS2Wmvcode.R]

getdatagen <-
function (imwd, switch, verbose = FALSE) 
{
    now <- proc.time()[1:2]
    ctmp <- class(imwd)
    if (is.null(ctmp)) 
        stop("imwd has no class")
    else if (ctmp != "imwd") 
        stop("imwd is not of class imwd")
    if (imwd$type == "wavelet") 
        stop("Decomposition  not performed using the Non-Decimated Wavelet Transfrom")
    Csize <- 2^(imwd$nlevels)
    first.last.d <- imwd$fl.dbase$first.last.d
    first.last.c <- imwd$fl.dbase$first.last.c
    J <- imwd$nlevels
    firstD <- first.last.d[J, 1]
    lastD <- first.last.d[J, 2]
    LengthD <- lastD - firstD + 1
    if (switch == "level") {
        unddews <- array(0, dim = c(3 * J, LengthD, LengthD))
        for (level in (J:1)) {
            ndata <- 2^(level - 1)
            firstD <- first.last.d[level, 1]
            lastD <- first.last.d[level, 2]
            LengthD <- lastD - firstD + 1
            sel <- seq(from = (1 - firstD), length = ndata)
            nm <- lt.to.name(level - 1, "CD")
            msub1 <- matrix(imwd[[nm]], nrow = LengthD, ncol = LengthD)
            nm <- lt.to.name(level - 1, "DC")
            msub2 <- matrix(imwd[[nm]], nrow = LengthD, ncol = LengthD)
            nm <- lt.to.name(level - 1, "DD")
            msub3 <- matrix(imwd[[nm]], nrow = LengthD, ncol = LengthD)
            unddews[(3 * (J - level) + 1), , ] <- msub2
            unddews[(3 * (J - level) + 2), , ] <- msub1
            unddews[(3 * (J - level) + 3), , ] <- msub3
        }
    }
    if (switch == "direction") {
        unddews <- array(0, dim = c(3 * J, LengthD, LengthD))
        for (level in (J:1)) {
            ndata <- 2^(level - 1)
            firstD <- first.last.d[level, 1]
            lastD <- first.last.d[level, 2]
            LengthD <- lastD - firstD + 1
            sel <- seq(from = (1 - firstD), length = ndata)
            nm <- lt.to.name(level - 1, "CD")
            msub1 <- matrix(imwd[[nm]], nrow = LengthD, ncol = LengthD)
            nm <- lt.to.name(level - 1, "DC")
            msub2 <- matrix(imwd[[nm]], nrow = LengthD, ncol = LengthD)
            nm <- lt.to.name(level - 1, "DD")
            msub3 <- matrix(imwd[[nm]], nrow = LengthD, ncol = LengthD)
            unddews[(J - level + 1), , ] <- msub2
            unddews[(2 * J - level + 1), , ] <- msub1
            unddews[(3 * J - level + 1), , ] <- msub3
        }
    }
    unddews
}

classifyimages <-
function (ldatobeclass, meanldatrain, truelabels) 
{

distfun <- function(sample, meanldatrain)
{
noofmeans <- nrow(meanldatrain)

distances <- matrix(0,1,length(noofmeans))

for(i in 1:noofmeans){

distances[i] <- sqrt(sum((sample-meanldatrain[i,])^2))

}

return(which.min(distances))
}

classvect <- apply(ldatobeclass, 1, distfun, meanldatrain=meanldatrain)

classvect <- unique(truelabels)[classvect]

percor <- (length(which(classvect==truelabels))/(length(classvect)))*100

return(list(classvect=classvect,percorrect=percor))

}

sample.LS2Wmvfeatures <-
function (x, n = 25, size = 64, theta, upper=TRUE) 
{
    dim1 <- dim(x)[2]
    dim2 <- dim(x)[3]
    xcoord <- sample.int(dim1 - size, n)
    
    if(upper){
    ycoord <- sample.int(dim2/2 - size, n)
    }
    else{
    ycoord <- sample.int(dim2/2 - size, n)+dim2/2
    }

    J <- log(size, 2)
    feature.matrix <- matrix(0, nrow = n, ncol = 3 * (floor(J/2)) * 9)
    for (i in 1:n) {
        print(i)
        sam <- x[,xcoord[i]:(xcoord[i] + size - 1), ycoord[i]:(ycoord[i] + 
            size - 1)]
        sam.ls2wmulcoh <- LS2Wmvpersmcor(sam, theta=theta,Jstar=(floor(J/2)))
        featurevectorImat <- matrix(apply(sam.ls2wmulcoh$per, c(1,2), sum), byrow=TRUE, nrow=1)
        featurevectorcoh <- matrix(apply(sam.ls2wmulcoh$rho, c(1,2), sum), byrow=TRUE, nrow=1)    

        feature.matrix[i, ] <- c(featurevectorImat, featurevectorcoh)
    }
    return(feature.matrix)
}

LS2Wmvpersmcor <-
function (X, theta, Jstar)
{

        realperX <- mv.persmocor(X, family="DaubExPhase", filter.number=1, smooth=TRUE, correct=TRUE, Jstar=Jstar, theta=theta,
                dx=1,dy=1,xwidth=dim(X)[[2]],ywidth=dim(X)[[2]])

        realpdefX <- mv.pdef(realperX$Imat, realperX$oldP)

        rhoX<-est_rho(realpdefX,realperX$oldP, realperX$pairs, realperX$pairs2)

return(list(per=realpdefX, rho=rhoX$rho))

}

mv.pdef <-
function(Imat, oldP){

 
  newP <- dim(Imat)[1]
  J <- dim(Imat)[2]
  n <- dim(Imat)[3]

  pImat <- apply(Imat,c(2,3,4),mk.pdef, oldP=oldP)

  return(pImat)

}

mk.pdef <-
function(Ivec, oldP){  # Define function for use in apply

    createsymmspec <- function(v, oldP) {
    
    emptmat <- matrix(0, nrow=oldP, ncol=oldP)

    v1 <- v[1:oldP]
    v2 <- v[(oldP+1):length(v)]

    emptmat[lower.tri(emptmat)] <- v2

    emptmat <- t(emptmat)
    emptmat[lower.tri(emptmat)] <- v2

    diag(emptmat) <- v1
    
    return(emptmat)
     
    }

    I <- createsymmspec(Ivec, oldP)

    eg <- eigen(I)
    val <- eg$values
    val[val<0] <- 1e-10  #sets negative eigenvalues to a very small number
    
    vec <- eg$vec
    m <- matrix(0,ncol=oldP,nrow=oldP)
    diag(m) <- val
    
    I.p <- vec%*%m%*%t(vec)

    I.p <- c(diag(I.p),I.p[lower.tri(I.p)])

    return(I.p)
  }

mv.persmocor <-
function (X, family="DaubExPhase", filter.number=1, smooth=TRUE, correct=TRUE, Jstar=log2(dim(X)[2]), theta=1, dx=1, dy=1, xwidth=dim(X)[2], 
ywidth=dim(X)[2]) 
{

#Input: X is an array [p,n,n] p is each image.
#Assume they are of the same dimension!

#Output: Imat is a 4d array Imat[p,3J,n,n] which contains the periodogram 
#matrix for each pairing at each scale-direction and location

T=dim(X)[2] #number of columns
J = log2(T) #number of levels
oldP = dim(X)[1] #number of images

#Taking the 2-D wavelet transform.

d <- array(0, dim=c(oldP,3*J,T,T))

for(i in 1:oldP){

temp <- imwd(X[i,,], family=family, filter.number=filter.number, type="station", bc="periodic")

d[i,,,] <- getdatagen(temp, switch="direction")


}

pairs <- combn(oldP,2)
pairs2 <- cbind(matrix(rep(1:oldP, each=2),nrow=2),pairs)

Imat <- d[pairs2[1,],,,]*d[pairs2[2,],,,]
#Multiplies the detail coefficients together for each pairing

if(smooth==TRUE){

Imat <- mv.smoothsmocor(Imat, theta=theta, dx=dx, dy=dy, xwidth=xwidth, ywidth=ywidth)

}

else{}

if(correct==TRUE){

Imat <- mv.correctsmocor(Imat, family=family, filter.number=filter.number)

}

else{}

vals <- c(1:Jstar,(1:Jstar)+J,(1:Jstar)+(2*J))

Imat <- Imat[,vals,,]

return(list(Imat=Imat, d=d, oldP=oldP, pairs=pairs, pairs2=pairs2))

}
mv.correctsmocor <-
function (Imat, family, filter.number) 
{

#Input: Imat 4d array Imat[newp,3J,n,n] which is the raw periodgram

#Outputs: corImat 4d array, corImat[newp,3J,n,n] corrected periodograms


        T <- dim(Imat)[4] #number of columns
      J <- log2(T) #levels
      newP <- dim(Imat)[1] #number of pairs including (i,i)'s

        A <- D2Amat(-J,family = family, filter.number=filter.number,switch="direction")
        Ainv <- solve(A)

      acorrect <-
      function(RawPer,Ainv){

      LEVELS<-dim(RawPer)[1]
      LengthD<-dim(RawPer)[2]

      TMP <- matrix(aperm(RawPer), nrow = LEVELS, ncol = LengthD^2, byrow = TRUE)
      TMP2 <- Ainv %*% TMP

      data2 <- array(0, dim(RawPer))
          for (i in (1:LEVELS)) {
            data2[i, , ] <- matrix(TMP2[i, ], nrow = LengthD,
                ncol = LengthD, byrow = TRUE)

      }
      return(data2)
      }

     #This applies the acorrect function to each periodogram (individual and
     #and joint)
     corImat<-apply(Imat,1,acorrect,Ainv=Ainv)
     #Rearranges so the dimension of the array is same as the input
     corImat <- array(aperm(corImat), c(2,1), dim=c(newP,3*J,T,T))


}

mv.smoothsmocor <-
function (Imat, theta, dx, dy, xwidth, ywidth) 
{
  J <- dim(Imat)[2]
  newP <- dim(Imat)[1]
  T <- dim(Imat)[3]
  sImat <- array(0, dim=c(newP,J,T,T))

  for(p in 1:newP){
  for(j in 1:J){

  wght <- setup.image.smooth(nrow=T, ncol=T, dx=dx, dy=dy, theta=theta[p,j], xwidth=xwidth, ywidth=ywidth)

  tmp <- Imat[p,j,,]

  tmp.smooth <- image.smooth(tmp, wght=wght)
  tmp.smoothmat <- as.matrix(tmp.smooth[[3]], nrow=T, ncol=T)
  sImat[p,j,,] <- tmp.smoothmat


   }
   }

   return(sImat)


}
est_rho <-
function(Imat, oldP, pairs, pairs2){

#newP is the number of spectral structures in the array. newP includes all
#individual spectrums i.e S1, S2 and all joint spectrums i.e S12.
#oldP is the number of individual spectrums i.e. S1,S2 ...SN.

newP <- dim(Imat)[1]
oldP <- oldP
J <- dim(Imat)[2]
T <- dim(Imat)[3]

rho <- array(0,dim=c((newP-oldP),J,T,T))

#p represents the joint spectrums
for(p in (oldP+1):newP){

    rho[(p-oldP),,,] <- Imat[p,,,]/sqrt(Imat[(pairs2[,p][1]),,,]*Imat[(pairs2[,p][2]),,,])
       
  }

#Performs coherence equation - The top represents the joint spectrums, the bottom
#represents the individual spectrums. So for eg Imat[1,,,] is for S12. The pairs2 
#function lists each pairing in the form of indices so for example 12 13 23 etc
#So pairs2[,p][1] takes the first indice of the joint spectrum say 1 then 
#pairs2[,p][2] takes the second so 2, the individual spectrums of the given 
#indices are then multipled together.

#The output is the coherence between all pairs, i.e Coh12 Coh23, Coh13 etc.

return(list(rho=rho, pairs=pairs))
}


mvsim <-
function (spectrum, innov, ...)
{
    # Simulating X_1

    spec2d <- cdtoimwdgen(spectrum)
    nlev <- spec2d$nlev
    len <- (2^nlev) * (2^nlev)
    newspec2d <- spec2d

    for (i in (nlev - 1):0) {
        tmpV <- lt.to.name(i, "DC")
        tmpH <- lt.to.name(i, "CD")
        tmpD <- lt.to.name(i, "DD")
        v1 <- spec2d[[tmpV]]
        v2 <- spec2d[[tmpH]]
        v3 <- spec2d[[tmpD]]
        v1[v1 < 0] <- 0
        v2[v2 < 0] <- 0
        v3[v3 < 0] <- 0

        xi1 <- innov[nlev-i,]
        xi2 <- innov[nlev-i+nlev,]
        xi3 <- innov[nlev-i+(2*nlev),]

        simvDC <- sqrt(v1) * 4^(nlev - i) * xi1
        simvCD <- sqrt(v2) * 4^(nlev - i) * xi2
        simvDD <- sqrt(v3) * 4^(nlev - i) * xi3

        newspec2d[[tmpV]] <- simvDC
        newspec2d[[tmpH]] <- simvCD
        newspec2d[[tmpD]] <- simvDD
    }

    sim <- AvBasis.wst2D(convertimwd(newspec2d))

}

LS2Wmvsim <-
function (S, rho, family, filter.number)
{

# INPUTS: S is a 4d array S[p,3J,n,n] so each p is a scale-direction and
# location varying spectrum
# So spectrum S1, S2, S3.

#rho is a 4d array rho[q,3J,n,n] which has coherence for 12 and 23

S1 <- S[1,,,]
S2 <- S[2,,,]
S3 <- S[3,,,]

len <- dim(S1)[3]
J <- log2(len)

innovmat1 <- matrix(rnorm(3*J*len^2), nrow=3*J, ncol=len^2)
innovmat2 <- matrix(rnorm(3*J*len^2), nrow=3*J, ncol=len^2)
innovmat3 <- matrix(rnorm(3*J*len^2), nrow=3*J, ncol=len^2)

# Simulating X1

SimX1 <- mvsim(S1, innovmat1)

# Simulating X2

rho12 <- rho[1,,,]
rho12b <- matrix(aperm(rho12), nrow = 3*J, ncol = len^2, byrow = TRUE)
innovmat12 <- rho12b*innovmat1 + (sqrt(1-rho12b^2))*innovmat2

SimX2 <- mvsim(S2, innovmat12)

# Simulating X3

rho23 <- rho[2,,,]
rho23b <- matrix(aperm(rho23), nrow = 3*J, ncol = len^2, byrow = TRUE)
innovmat23 <- rho23b*innovmat12 + (sqrt(1-rho23b^2*(1+rho12b^2)))*innovmat3

SimX3 <- mvsim(S3, innovmat23)

X <- array(0, dim=c(3,256,256))

X[1,,] <- SimX1
X[2,,] <- SimX2
X[3,,] <- SimX3

return(X)

}
