# Supplementary material for: Multivariate locally stationary 2D wavelet processes with application to colour texture analysis
Source: Stat Comput. 2016 Jul 1;27(4):1129–43. doi: 10.1007/s11222-016-9675-9 (PMC7089644; doi:10.1007/s11222-016-9675-9)
Supplement: Supplementary file 1 — Supplementary material 1 (zip 8873 KB) [file 11222_2016_9675_MOESM1_ESM.zip › LS2Wmvcodefiles/classex.R]

library(LS2W)
library(fields)

# do the feature extraction for the training data

SCI1 <- sample.LS2Wmvfeatures(CI1, 50, 64, upper=TRUE, theta=matrix(rep(c(4,5,6,7,8,9),18),byrow=TRUE, nrow=6))
SCI2 <- sample.LS2Wmvfeatures(CI2, 50, 64, upper=TRUE, theta=matrix(rep(c(4,5,6,7,8,9),18),byrow=TRUE, nrow=6))
SCI3 <- sample.LS2Wmvfeatures(CI3, 50, 64, upper=TRUE, theta=matrix(rep(c(4,5,6,7,8,9),18),byrow=TRUE, nrow=6))

imlabelsCI <- c(rep("1",50), rep("2",50), rep("3",50))

all.statsCI <- rbind(SCI1, SCI2, SCI3)

all.stats.lda <- lda(all.statsCI[,1:81], imlabelsCI)
all.stats.ldp <- predict(all.stats.lda, dimen=2)$x

colmeanA <- colMeans(all.stats.ldp[1:50,])
colmeanB <- colMeans(all.stats.ldp[51:100,])
colmeanC <- colMeans(all.stats.ldp[101:150,])

colmeansABC <- rbind(colmeanA, colmeanB, colmeanC)

CILDA <- list(preLDA=all.stats64RFanPDEF,LDA=all.stats.lda64RFanPDEF,predict=all.stats.ld64RFanPDEF,Means=colmeans64RFanPDEFa)


### now classify:

SCI1b <- sample.LS2Wmvfeatures(CI1, 50, 64, upper=FALSE, theta=matrix(rep(c(4,5,6,7,8,9),18),byrow=TRUE, nrow=6))
SCI2b <- sample.LS2Wmvfeatures(CI2, 50, 64, upper=FALSE, theta=matrix(rep(c(4,5,6,7,8,9),18),byrow=TRUE, nrow=6))
SCI3b <- sample.LS2Wmvfeatures(CI3, 50, 64, upper=FALSE, theta=matrix(rep(c(4,5,6,7,8,9),18),byrow=TRUE, nrow=6))

imlabelsCIb <- c(rep("1",50), rep("2",50), rep("3",50))

all.statsCIb <- rbind(SCI1b, SCI2b, SCI3b)

all.statsCIb <- all.statsCIb[,1:81]

all.stats.ldpb <- predict(CILDA, newdata=all.statsCIb, dimen=2)$x

classifyCI <- classifyimages(all.stats.ldpb, colmeansABC, imlabelsCIb)
